# Supplementary material for: Knowledge attributes of public health management information systems used in health emergencies: a scoping review
Source: Front Public Health. 2025 Mar 20;12:1458867. doi: 10.3389/fpubh.2024.1458867 (PMC11969037; doi:10.3389/fpubh.2024.1458867)
Supplement: SUPPLEMENTARY DATA SHEET 1 — Supplementary Tables A1 and A2. [file Data_Sheet_1.zip]

Archive with 2 entries (2 files):
- SupplementaryTables_A1_A2_LiterarySourcesPerDatabase/SupplementaryTable_A1_W_Science.docx
- SupplementaryTables_A1_A2_LiterarySourcesPerDatabase/SupplementaryTable_A2_G_Scholar.docx
