# Supplementary material for: Knowledge attributes of public health management information systems used in health emergencies: a scoping review
Source: Front Public Health. 2025 Mar 20;12:1458867. doi: 10.3389/fpubh.2024.1458867 (PMC11969037; doi:10.3389/fpubh.2024.1458867)
Supplement: SUPPLEMENTARY DATA SHEET 2 — Supplementary Tables B1 to B13. [file Data_Sheet_2.zip]

Archive with 13 entries (13 files):
- SupplementaryTables_B1_B13_ArtcilesPerHMIS/SupplementaryTable_B1_Articles_DHIS.docx
- SupplementaryTables_B1_B13_ArtcilesPerHMIS/SupplementaryTable_B10_Articles_ProMED.docx
- SupplementaryTables_B1_B13_ArtcilesPerHMIS/SupplementaryTable_B11_Articles_Telemed.docx
- SupplementaryTables_B1_B13_ArtcilesPerHMIS/SupplementaryTable_B12_Articles_WHO_GHO.docx
- SupplementaryTables_B1_B13_ArtcilesPerHMIS/SupplementaryTable_B13_Articles_COVID19.docx
- SupplementaryTables_B1_B13_ArtcilesPerHMIS/SupplementaryTable_B2_Articles_EOC.docx
- SupplementaryTables_B1_B13_ArtcilesPerHMIS/SupplementaryTable_B3_Articles_GIS.docx
- SupplementaryTables_B1_B13_ArtcilesPerHMIS/SupplementaryTable_B4_Articles_GLEWS.docx
- SupplementaryTables_B1_B13_ArtcilesPerHMIS/SupplementaryTable_B5_Articles_GPHIN.docx
- SupplementaryTables_B1_B13_ArtcilesPerHMIS/SupplementaryTable_B6_Articles_HealthMap.docx
- SupplementaryTables_B1_B13_ArtcilesPerHMIS/SupplementaryTable_B7_Articles_HDX.docx
- SupplementaryTables_B1_B13_ArtcilesPerHMIS/SupplementaryTable_B8_Articles_mHealth.docx
- SupplementaryTables_B1_B13_ArtcilesPerHMIS/SupplementaryTable_B9_Articles_OpenWHO.docx
