# Supplementary material for: Knowledge attributes of public health management information systems used in health emergencies: a scoping review
Source: Front Public Health. 2025 Mar 20;12:1458867. doi: 10.3389/fpubh.2024.1458867 (PMC11969037; doi:10.3389/fpubh.2024.1458867)
Supplement: SUPPLEMENTARY DATA SHEET 3 — Supplementary Tables C1 to C9. [file Data_Sheet_3.zip]

Archive with 9 entries (9 files):
- SupplementaryTables_C1_C9_KnowledgeAttributesPerHMIS/SupplementaryTable_C1_Mode_Type.docx
- SupplementaryTables_C1_C9_KnowledgeAttributesPerHMIS/SupplementaryTable_C2_Source.docx
- SupplementaryTables_C1_C9_KnowledgeAttributesPerHMIS/SupplementaryTable_C3_Domain.docx
- SupplementaryTables_C1_C9_KnowledgeAttributesPerHMIS/SupplementaryTable_C4_Applicable.docx
- SupplementaryTables_C1_C9_KnowledgeAttributesPerHMIS/SupplementaryTable_C5_Accessible.docx
- SupplementaryTables_C1_C9_KnowledgeAttributesPerHMIS/SupplementaryTable_C6_Programm.docx
- SupplementaryTables_C1_C9_KnowledgeAttributesPerHMIS/SupplementaryTable_C7_Immediacy.docx
- SupplementaryTables_C1_C9_KnowledgeAttributesPerHMIS/SupplementaryTable_C8_Practical.docx
- SupplementaryTables_C1_C9_KnowledgeAttributesPerHMIS/SupplementaryTable_C9_UserFriendly.docx
