# Supplementary material for: Knowledge attributes of public health management information systems used in health emergencies: a scoping review
Source: Front Public Health. 2025 Mar 20;12:1458867. doi: 10.3389/fpubh.2024.1458867 (PMC11969037; doi:10.3389/fpubh.2024.1458867)
Supplement: SUPPLEMENTARY DATA SHEET 4 — Supplementary Tables D1 to D13. [file Data_Sheet_4.zip]

Archive with 13 entries (13 files):
- SupplementaryTables_D1_D13_SettingsPerHMIS/SupplementaryTable_D1_DHIS.docx
- SupplementaryTables_D1_D13_SettingsPerHMIS/SupplementaryTable_D10_ProMED.docx
- SupplementaryTables_D1_D13_SettingsPerHMIS/SupplementaryTable_D11_Telemed.docx
- SupplementaryTables_D1_D13_SettingsPerHMIS/SupplementaryTable_D12_WHO_GHO.docx
- SupplementaryTables_D1_D13_SettingsPerHMIS/SupplementaryTable_D13_COVID19.docx
- SupplementaryTables_D1_D13_SettingsPerHMIS/SupplementaryTable_D2_EOC.docx
- SupplementaryTables_D1_D13_SettingsPerHMIS/SupplementaryTable_D3_GIS.docx
- SupplementaryTables_D1_D13_SettingsPerHMIS/SupplementaryTable_D4_GLEWS.docx
- SupplementaryTables_D1_D13_SettingsPerHMIS/SupplementaryTable_D5_GPHIN.docx
- SupplementaryTables_D1_D13_SettingsPerHMIS/SupplementaryTable_D6_HealthMap.docx
- SupplementaryTables_D1_D13_SettingsPerHMIS/SupplementaryTable_D7_HDX.docx
- SupplementaryTables_D1_D13_SettingsPerHMIS/SupplementaryTable_D8_mHealth.docx
- SupplementaryTables_D1_D13_SettingsPerHMIS/SupplementaryTable_D9_OpenWHO.docx
